# Supplementary material for: Difunctional Magnetic Nanoparticles Employed in Immunochromatographic Assay for Rapid and Quantitative Detection of Carcinoembryonic Antigen
Source: Int J Mol Sci. 2023 Aug 8;24(16):12562. doi: 10.3390/ijms241612562 (PMC10454329; doi:10.3390/ijms241612562)
Supplement: Supplementary file 1 [file ijms-24-12562-s001.zip]

Archive with 1 entries (1 files):
- ijms-2506551-supplementary.pdf
